# Supplementary material for: Facile Construction and Fabrication of a Superhydrophobic and Super Oleophilic Stainless Steel Mesh for Separation of Water and Oil
Source: Nanomaterials (Basel). 2022 May 13;12(10):1661. doi: 10.3390/nano12101661 (PMC9147946; doi:10.3390/nano12101661)
Supplement: Supplementary file 1 [file nanomaterials-12-01661-s001.zip]

Archive with 1 entries (1 files):
- nanomaterials-1720174-supplementary.pdf
